# Supplementary material for: The Golgi complex governs natural killer cell lytic granule positioning to promote directionality in cytotoxicity
Source: Cell Rep. Author manuscript; Available in PMC 2025 Feb 21. (PMC11844255; doi:10.1016/j.celrep.2024.115156)
Supplement: 2 [file NIHMS2052752-supplement-2.xlsx]

## Sheet: Sheet1
Supplementary Table S1 LG surface proteins identified via mass spectrometry, related to Figure 1F
Protein	# of Peptides
A2M	3
ACTB	30
ACTR2	3
AHNAK	12
AIP1	3
ANXA2	4
ANXA5	6
ANXA6	21
ANXS4	9
AP1G1	9
AP2B1	3
AT	3
BAX	7
BCL2L13	6
C4BPA	3
C7orf24	4
CALR	13
CALR	3
CAM	3
CAND1	8
CAPZB	4
CCDC144A	6
CCT2	10
CCZ1	3
CDC42	3
CDK1	3
CFL1	7
CNDP2	3
CNX	7
COPA	19
COPB1	4
COPE	4
COPE	3
COPG	5
COPG	4
COPS8	3
COPZ1	4
CORO1A	9
CPVL	6
CT8	10
CTSB	3
CTSD	6
CUL1	5
CUL4A	3
DNM2	4
DPPII	5
DYNC1H1	47
EB1	5
EMD	3
ESYT1	4
FASN	47
FLII	4
FLNA	39
FMN1	10
FSCN1	8
GBB1	4
GCC2	3
GCN1	21
GDI1	6
GDIR1	4
GLG1	13
GLU2B	5
GOLGA2	3
GSN	3
GZB	19
HDLBP	4
HEXA	5
HUWE1	4
HYOU1	24
KHSRP	7
KIF5B	4
KPNB1	7
LAP3	7
LCP1	7
LMW-PTP	5
LRPPRC	53
LSP1	4
M6PR	15
MACF1	10
MGME1	4
MSAP	5
MSN	5
MTHFD1	6
MYH10	7
MyH9	128
MYL2	7
NCLN	8
NENF	3
NIPS1	4
NIPS2	4
NUMA1	6
NUP93	5
OPA1	13
PFX16	4
PRDX1	6
PRDX2	3
PRF1	13
PRKDC	21
RAB1A	5
RACK1	18
RAN	3
RAP1B	10
SAMM50	11
SERPINA1	7
SERPINB1	17
SERPINH1	3
SET	3
SKIC8	5
SPTA1	14
SPTB	25
TAGLN2	12
TBB2C	3
TBC1D15	3
TF	19
TLN1	23
TMED10	4
TPM3	5
TPP2	9
TPR	4
TR	5
TTLL12	4
TUBA1A	46
TUBB	64
UBA2	6
UBE2A	7
UBE2N	3
UFL1	13
VAPB	3
VIM	21
VPS35	6
